# Supplementary material for: FGF8-mediated gene regulation affects regional identity in human cerebral organoids
Source: eLife. 2024 Nov 1;13:e98096. doi: 10.7554/eLife.98096 (PMC11581432; doi:10.7554/eLife.98096)
Supplement: Figure 2—source data 2. — Raw data showing FOXG1 and NR2F1 expression levels in day 20 and day 30 CTRL, WNTi, and WNTi + FGF8 organoids. [file elife-98096-fig2-data2.xls]

## Sheet: GADPH+actin
No.	Name	Take Off	Amplification	media ct		No.	Name	Take Off	Amplification	media ct		fold change	error	CV		2D EXP14bis Davai bis day20 CTRL WNTi WNTi+FGF8 and day30 CTRL WNTi WNTi+FGF8
C1	NR2F1a	31.6		31.615		A1	GADPH+actin	25.015		25.0125		0.0102908	0.000165373	0.01607			NR2F1		EN2		SIX3		FOXG1		PAX6		OTX2
C2	NR2F1a	31.63				A2	GADPH+actin	25.01								day20 CTRL	0.0102908	0.000165373	0.00213359	0.000326824	0.0193369	0.000641051	0.0401766	0.0016268	0.328167	0.0165012	0.947698	0.00837379
C3	NR2F1a	30.73		30.785		A3	GADPH+actin	22.735		22.7875		0.00391302	0.00020634	0.0527316		day20 WNTi	0.00391302	0.00020634	0.00102689	0.000118652	0.0317412	0.00213169	0.756546	0.0340354	0.155232	0.00934159	0.078156	0.00524883
C4	NR2F1a	30.84				A4	GADPH+actin	22.84								day20 WNTi+FGF8	0.000935159	0.000120856	0.00326772	0.000559817	0.0152769	0.000971236	0.733312	0.0441294	0.102061	0.00581752	0.153627	0.0216307
C5	NR2F1a	33.85		33.7		A5	GADPH+actin	23.69		23.6375		0.000935159	0.000120856	0.129235		day30 CTRL	0.00335377	0.000193799	0.00271468	6.91372e-05	0.0217175	0.000745106	0.00353273	0.00018729	0.222211	0.00392687	0.619854	0.0387877
C6	NR2F1a	33.55				A6	GADPH+actin	23.585								day30 WNTi	0.00444839	0.000586959	0.000587754	0.000273091	0.058822	0.00405935	1.14274	0.021143	0.18718	0.00596326	0.0675688	0.00417923
C7	NR2F1a	31.6		31.55		A7	GADPH+actin	23.315		23.33		0.00335377	0.000193799	0.0577854		day30 WNTi+FGF8	0.00105759	1.79564e-05	0.00925854	0.000775433	0.0127797	0.000512707	0.843816	0.0143268	0.149167	0.0124932	0.183646	0.0243527
C8	NR2F1a	31.5				A8	GADPH+actin	23.345
C9	NR2F1a	31.76		31.635		A9	GADPH+actin	23.805		23.8225		0.00444839	0.000586959	0.131949
C10	NR2F1a	31.51				A10	GADPH+actin	23.84
C11	NR2F1a	34.83		34.85		A11	GADPH+actin	24.955		24.965		0.00105759	1.79564e-05	0.0169786
C12	NR2F1a	34.87				A12	GADPH+actin	24.975
No.	Name	Take Off	Amplification	media ct		No.	Name	Take Off	Amplification	media ct		fold change	error	CV
D1	EN2	33.73		33.885		A1	GADPH+actin	25.015		25.0125		0.00213359	0.000326824	0.15318
D2	EN2	34.04				A2	GADPH+actin	25.01
D3	EN2	32.58		32.715		A3	GADPH+actin	22.735		22.7875		0.00102689	0.000118652	0.115545
D4	EN2	32.85				A4	GADPH+actin	22.84
D5	EN2	32.09		31.895		A5	GADPH+actin	23.69		23.6375		0.00326772	0.000559817	0.171317
D6	EN2	31.7				A6	GADPH+actin	23.585
D7	EN2	31.87		31.855		A7	GADPH+actin	23.315		23.33		0.00271468	6.91372e-05	0.0254679
D8	EN2	31.84				A8	GADPH+actin	23.345
D9	EN2	35.02		34.555		A9	GADPH+actin	23.805		23.8225		0.000587754	0.000273091	0.464635
D10	EN2	34.09				A10	GADPH+actin	23.84
D11	EN2	31.63		31.72		A11	GADPH+actin	24.955		24.965		0.00925854	0.000775433	0.0837533
D12	EN2	31.81				A12	GADPH+actin	24.975
No.	Name	Take Off	Amplification	media ct		No.	Name	Take Off	Amplification	media ct		fold change	error	CV
E1	SIX3	30.74		30.705		A1	GADPH+actin	25.015		25.0125		0.0193369	0.000641051	0.0331517
E2	SIX3	30.67				A2	GADPH+actin	25.01									NR2F1		EN2		SIX3		FOXG1		PAX6		OTX2			error bars
E3	SIX3	27.79		27.765		A3	GADPH+actin	22.735		22.7875		0.0317412	0.00213169	0.0671584		day20 CTRL	1	0.01607	0.230446	0.0352997	0.328736	0.0108982	0.0351581	0.0014236	1	0.050283	1	0.00883593		0.01607	0.0352997	0.0108982	0.0014236	0.050283	0.00883593
E4	SIX3	27.74				A4	GADPH+actin	22.84								day20 WNTi	0.380245	0.0200509	0.110913	0.0128154	0.539614	0.0362396	0.662044	0.029784	0.473029	0.028466	0.0824692	0.0055385		0.0200509	0.0128154	0.0362396	0.029784	0.028466	0.0055385
E5	SIX3	29.65		29.67		A5	GADPH+actin	23.69		23.6375		0.0152769	0.000971236	0.0635752		day20 WNTi+FGF8	0.0908733	0.011744	0.352941	0.060465	0.259715	0.0165114	0.641713	0.0386171	0.311003	0.0177273	0.162105	0.0228244		0.011744	0.060465	0.0165114	0.0386171	0.0177273	0.0228244
E6	SIX3	29.69				A6	GADPH+actin	23.585								day30 CTRL	0.3259	0.0188322	0.293209	0.0074674	0.369207	0.0126671	0.00309145	0.000163895	0.677128	0.0119661	0.654062	0.0409283		0.0188322	0.0074674	0.0126671	0.000163895	0.0119661	0.0409283
E7	SIX3	28.88		28.855		A7	GADPH+actin	23.315		23.33		0.0217175	0.000745106	0.034309		day30 WNTi	0.432269	0.0570372	0.0634824	0.0294961	1	0.0690108	1	0.018502	0.570382	0.0181714	0.0712977	0.00440987		0.0570372	0.0294961	0.0690108	0.018502	0.0181714	0.00440987
E8	SIX3	28.83				A8	GADPH+actin	23.345								day30 WNTi+FGF8	0.102771	0.0017449	1	0.0837533	0.217261	0.00871624	0.738413	0.0125372	0.454547	0.0380698	0.193781	0.0256967		0.0017449	0.0837533	0.00871624	0.0125372	0.0380698	0.0256967
E9	SIX3	27.97		27.91		A9	GADPH+actin	23.805		23.8225		0.058822	0.00405935	0.0690108
E10	SIX3	27.85				A10	GADPH+actin	23.84
E11	SIX3	31.29		31.255		A11	GADPH+actin	24.955		24.965		0.0127797	0.000512707	0.0401188
E12	SIX3	31.22				A12	GADPH+actin	24.975
No.	Name	Take Off	Amplification	media ct		No.	Name	Take Off	Amplification	media ct		fold change	error	CV
G1	FOXG1	29.61		29.65		A1	GADPH+actin	25.015		25.0125		0.0401766	0.0016268	0.0404913
G2	FOXG1	29.69				A2	GADPH+actin	25.01
G3	FOXG1	23.17		23.19		A3	GADPH+actin	22.735		22.7875		0.756546	0.0340354	0.0449879
G4	FOXG1	23.21				A4	GADPH+actin	22.84
G5	FOXG1	24.07		24.085		A5	GADPH+actin	23.69		23.6375		0.733312	0.0441294	0.0601782
G6	FOXG1	24.1				A6	GADPH+actin	23.585
G7	FOXG1	31.52		31.475		A7	GADPH+actin	23.315		23.33		0.00353273	0.00018729	0.0530156
G8	FOXG1	31.43				A8	GADPH+actin	23.345
G9	FOXG1	23.61		23.63		A9	GADPH+actin	23.805		23.8225		1.14274	0.021143	0.018502
G10	FOXG1	23.65				A10	GADPH+actin	23.84
G11	FOXG1	25.19		25.21		A11	GADPH+actin	24.955		24.965		0.843816	0.0143268	0.0169786
G12	FOXG1	25.23				A12	GADPH+actin	24.975
No.	Name	Take Off	Amplification	media ct		No.	Name	Take Off	Amplification	media ct		fold change	error	CV
F1	PAX6	26.57		26.62		A1	GADPH+actin	25.015		25.0125		0.328167	0.0165012	0.050283
F2	PAX6	26.67				A2	GADPH+actin	25.01
F3	PAX6	25.49		25.475		A3	GADPH+actin	22.735		22.7875		0.155232	0.00934159	0.0601782
F4	PAX6	25.46				A4	GADPH+actin	22.84
F5	PAX6	26.92		26.93		A5	GADPH+actin	23.69		23.6375		0.102061	0.00581752	0.0570006
F6	PAX6	26.94				A6	GADPH+actin	23.585
F7	PAX6	25.48		25.5		A7	GADPH+actin	23.315		23.33		0.222211	0.00392687	0.0176719
F8	PAX6	25.52				A8	GADPH+actin	23.345
F9	PAX6	26.26		26.24		A9	GADPH+actin	23.805		23.8225		0.18718	0.00596326	0.0318584																error bars
F10	PAX6	26.22				A10	GADPH+actin	23.84									FOXG1		NR2F1		SIX3		OTX2		EN2		PAX6			FOXG1	NR2F1	SIX3	OTX2	EN2	PAX6
F11	PAX6	27.62		27.71		A11	GADPH+actin	24.955		24.965		0.149167	0.0124932	0.0837533		day20 CTRL	0.0351581	0.0014236	1	0.01607	0.328736	0.0108982	1	0.00883593	0.230446	0.0352997	1	0.050283		0.0014236	0.01607	0.0108982	0.00883593	0.0352997	0.050283
F12	PAX6	27.8				A12	GADPH+actin	24.975								day20 WNTi	0.662044	0.029784	0.380245	0.0200509	0.539614	0.0362396	0.0824692	0.0055385	0.110913	0.0128154	0.473029	0.028466		0.029784	0.0200509	0.0362396	0.0055385	0.0128154	0.028466
																day20 WNTi+FGF8	0.641713	0.0386171	0.0908733	0.011744	0.259715	0.0165114	0.162105	0.0228244	0.352941	0.060465	0.311003	0.0177273		0.0386171	0.011744	0.0165114	0.0228244	0.060465	0.0177273
No.	Name	Take Off	Amplification	media ct		No.	Name	Take Off	Amplification	media ct		fold change	error	CV		day30 CTRL	0.00309145	0.000163895	0.3259	0.0188322	0.369207	0.0126671	0.654062	0.0409283	0.293209	0.0074674	0.677128	0.0119661		0.000163895	0.0188322	0.0126671	0.0409283	0.0074674	0.0119661
H1	OTX2	25.1		25.09		A1	GADPH+actin	25.015		25.0125		0.947698	0.00837379	0.00883593		day30 WNTi	1	0.018502	0.432269	0.0570372	1	0.0690108	0.0712977	0.00440987	0.0634824	0.0294961	0.570382	0.0181714		0.018502	0.0570372	0.0690108	0.00440987	0.0294961	0.0181714
H2	OTX2	25.08				A2	GADPH+actin	25.01								day30 WNTi+FGF8	0.738413	0.0125372	0.102771	0.0017449	0.217261	0.00871624	0.193781	0.0256967	1	0.0837533	0.454547	0.0380698		0.0125372	0.0017449	0.00871624	0.0256967	0.0837533	0.0380698
H3	OTX2	26.49		26.465		A3	GADPH+actin	22.735		22.7875		0.078156	0.00524883	0.0671584
H4	OTX2	26.44				A4	GADPH+actin	22.84
H5	OTX2	26.23		26.34		A5	GADPH+actin	23.69		23.6375		0.153627	0.0216307	0.1408
H6	OTX2	26.45				A6	GADPH+actin	23.585
H7	OTX2	23.95		24.02		A7	GADPH+actin	23.315		23.33		0.619854	0.0387877	0.0625755
H8	OTX2	24.09				A8	GADPH+actin	23.345
H9	OTX2	27.64		27.71		A9	GADPH+actin	23.805		23.8225		0.0675688	0.00417923	0.0618515
H10	OTX2	27.78				A10	GADPH+actin	23.84
H11	OTX2	27.54		27.41		A11	GADPH+actin	24.955		24.965		0.183646	0.0243527	0.132607
H12	OTX2	27.28				A12	GADPH+actin	24.975
	Experiment: 2021-12-03 2Dexp14b day20e30 GADPH ACT NR2F1a EN2 SIX3 PAX6 FOXG1 OTX2 Selected Filter: SYBR Green I / HRM Dye (465-510)
	Include	Color	Pos	Name	Cp	Concentration	Standard	Status
	True	255	A1	GADPH	24.14		0		A1	GADPH	24.14
	True	255	A2	GADPH	24.22		0		A2	GADPH	24.22
	True	255	A3	GADPH	22.24		0		A3	GADPH	22.24
	True	255	A4	GADPH	22.25		0		A4	GADPH	22.25
	True	255	A5	GADPH	23.08		0		A5	GADPH	23.08
	True	255	A6	GADPH	22.98		0		A6	GADPH	22.98
	True	255	A7	GADPH	23.07		0		A7	GADPH	23.07
	True	255	A8	GADPH	23.17		0		A8	GADPH	23.17
	True	255	A9	GADPH	23.14		0		A9	GADPH	23.14
	True	255	A10	GADPH	23.12		0		A10	GADPH	23.12
	True	255	A11	GADPH	24.05		0		A11	GADPH	24.05
	True	255	A12	GADPH	24.12		0		A12	GADPH	24.12
	True	255	B1	actin	25.89		0
	True	255	B2	actin	25.8		0		B1	actin	25.89
	True	255	B3	actin	23.23		0		B2	actin	25.8
	True	255	B4	actin	23.43		0		B3	actin	23.23
	True	255	B5	actin	24.3		0		B4	actin	23.43
	True	255	B6	actin	24.19		0		B5	actin	24.3
	True	255	B7	actin	23.56		0		B6	actin	24.19
	True	255	B8	actin	23.52		0		B7	actin	23.56
	True	255	B9	actin	24.47		0		B8	actin	23.52
	True	255	B10	actin	24.56		0		B9	actin	24.47
	True	255	B11	actin	25.86		0		B10	actin	24.56
	True	255	B12	actin	25.83		0		B11	actin	25.86
	True	255	C1	NR2F1a	31.60		0		B12	actin	25.83
	True	255	C2	NR2F1a	31.63		0
	True	255	C3	NR2F1a	30.73		0			GADPH+actin	25.015
	True	255	C4	NR2F1a	30.84		0			GADPH+actin	25.01
	True	255	C5	NR2F1a	33.85		0			GADPH+actin	22.735
	True	255	C6	NR2F1a	33.55		0			GADPH+actin	22.84
	True	255	C7	NR2F1a	31.60		0			GADPH+actin	23.69
	True	255	C8	NR2F1a	31.50		0			GADPH+actin	23.585
	True	255	C9	NR2F1a	31.76		0			GADPH+actin	23.315
	True	255	C10	NR2F1a	31.51		0			GADPH+actin	23.345
	True	255	C11	NR2F1a	34.83		0			GADPH+actin	23.805
	True	255	C12	NR2F1a	34.87		0			GADPH+actin	23.84
	True	255	D1	EN2	33.73		0			GADPH+actin	24.955
	True	255	D2	EN2	34.04		0			GADPH+actin	24.975
	True	255	D3	EN2	32.58		0
	True	255	D4	EN2	32.85		0
	True	255	D5	EN2	32.09		0
	True	255	D6	EN2	31.70		0
	True	255	D7	EN2	31.87		0
	True	255	D8	EN2	31.84		0
	True	255	D9	EN2	35.02		0
	True	255	D10	EN2	34.09		0
	True	255	D11	EN2	31.63		0
	True	255	D12	EN2	31.81		0
	True	255	E1	SIX3	30.74		0
	True	255	E2	SIX3	30.67		0
	True	255	E3	SIX3	27.79		0
	True	255	E4	SIX3	27.74		0
	True	255	E5	SIX3	29.65		0
	True	255	E6	SIX3	29.69		0
	True	255	E7	SIX3	28.88		0
	True	255	E8	SIX3	28.83		0
	True	255	E9	SIX3	27.97		0
	True	255	E10	SIX3	27.85		0
	True	255	E11	SIX3	31.29		0
	True	255	E12	SIX3	31.22		0
	True	255	F1	PAX6	26.57		0
	True	255	F2	PAX6	26.67		0
	True	255	F3	PAX6	25.49		0
	True	255	F4	PAX6	25.46		0
	True	255	F5	PAX6	26.92		0
	True	255	F6	PAX6	26.94		0
	True	255	F7	PAX6	25.48		0
	True	255	F8	PAX6	25.52		0
	True	255	F9	PAX6	26.26		0
	True	255	F10	PAX6	26.22		0
	True	255	F11	PAX6	27.62		0
	True	255	F12	PAX6	27.80		0
	True	255	G1	FOXG1	29.61		0
	True	255	G2	FOXG1	29.69		0
	True	255	G3	FOXG1	23.17		0
	True	255	G4	FOXG1	23.21		0
	True	255	G5	FOXG1	24.07		0
	True	255	G6	FOXG1	24.10		0
	True	255	G7	FOXG1	31.52		0
	True	255	G8	FOXG1	31.43		0
	True	255	G9	FOXG1	23.61		0
	True	255	G10	FOXG1	23.65		0
	True	255	G11	FOXG1	25.19		0
	True	255	G12	FOXG1	25.23		0
	True	255	H1	OTX2	25.10		0
	True	255	H2	OTX2	25.08		0
	True	255	H3	OTX2	26.49		0
	True	255	H4	OTX2	26.44		0
	True	255	H5	OTX2	26.23		0
	True	255	H6	OTX2	26.45		0
	True	255	H7	OTX2	23.95		0
	True	255	H8	OTX2	24.09		0
	True	255	H9	OTX2	27.64		0
	True	255	H10	OTX2	27.78		0
	True	255	H11	OTX2	27.54		0
	True	255	H12	OTX2	27.28		0

## Sheet: statistic
No.	Name	Take Off	Amplification	media ct		No.	Name	Take Off	Amplification	media ct		fold change	error	CV		2D EXP14bis Davai bis day20 CTRL WNTi WNTi+FGF8 and day30 CTRL WNTi WNTi+FGF8
C1	NR2F1a	31.6		31.615		A1	GADPH+actin	25.015		25.0125		0.0104164	0.000167391	0.01607			NR2F1		EN2		SIX3		FOXG1		PAX6		OTX2
C2	NR2F1a	31.63				A2	GADPH+actin	25.01				0.0101667				day20 CTRL	0.0104164	0.000167391	0.00237971	0.000364524	0.0189062	0.000626772	0.0413778	0.00167544	0.340329	0.0171128	0.942785	0.00833038
C3	NR2F1a	30.73		30.785		A3	GADPH+actin	22.735		22.7875		0.00391981	0.000206698	0.0527316		day20 WNTi	0.00391981	0.000206698	0.00108733	0.000125635	0.0300811	0.0020202	0.739694	0.0332772	0.148137	0.00891459	0.0740683	0.00497431
C4	NR2F1a	30.84				A4	GADPH+actin	22.84				0.00390625				day20 WNTi+FGF8	0.000874048	0.000112958	0.00296038	0.000507165	0.0160643	0.00102129	0.768438	0.0462432	0.106579	0.00607508	0.171943	0.0242096
C5	NR2F1a	33.85		33.7		A5	GADPH+actin	23.69		23.6375		0.000874048	0.000112958	0.129235		day30 CTRL	0.00320602	0.000185261	0.00265882	6.77144e-05	0.0211236	0.000724731	0.00338882	0.00017966	0.222982	0.00394051	0.643941	0.0402949
C6	NR2F1a	33.55				A6	GADPH+actin	23.585				0.00100054				day30 WNTi	0.00403001	0.000531754	0.000420677	0.000195461	0.0557455	0.00384704	1.14472	0.0211796	0.182378	0.00581025	0.0700729	0.00433411
C7	NR2F1a	31.6		31.55		A7	GADPH+actin	23.315		23.33		0.00320602	0.000185261	0.0577854		day30 WNTi+FGF8	0.00106495	1.80813e-05	0.00978644	0.000819647	0.0123873	0.000496962	0.849685	0.0144264	0.157672	0.0132056	0.166662	0.0221006
C8	NR2F1a	31.5				A8	GADPH+actin	23.345				0.00350833
C9	NR2F1a	31.76		31.635		A9	GADPH+actin	23.805		23.8225		0.00403001	0.000531754	0.131949
C10	NR2F1a	31.51				A10	GADPH+actin	23.84				0.00491021
C11	NR2F1a	34.83		34.85		A11	GADPH+actin	24.955		24.965		0.00106495	1.80813e-05	0.0169786
C12	NR2F1a	34.87				A12	GADPH+actin	24.975				0.00105029
No.	Name	Take Off	Amplification	media ct		No.	Name	Take Off	Amplification	media ct		fold change	error	CV
D1	EN2	33.73		33.885		A1	GADPH+actin	25.015		25.0125		0.00237971	0.000364524	0.15318
D2	EN2	34.04				A2	GADPH+actin	25.01				0.00191293
D3	EN2	32.58		32.715		A3	GADPH+actin	22.735		22.7875		0.00108733	0.000125635	0.115545
D4	EN2	32.85				A4	GADPH+actin	22.84				0.000969817
D5	EN2	32.09		31.895		A5	GADPH+actin	23.69		23.6375		0.00296038	0.000507165	0.171317
D6	EN2	31.7				A6	GADPH+actin	23.585				0.00360696
D7	EN2	31.87		31.855		A7	GADPH+actin	23.315		23.33		0.00265882	6.77144e-05	0.0254679
D8	EN2	31.84				A8	GADPH+actin	23.345				0.00277173
D9	EN2	35.02		34.555		A9	GADPH+actin	23.805		23.8225		0.000420677	0.000195461	0.464635
D10	EN2	34.09				A10	GADPH+actin	23.84				0.000821188
D11	EN2	31.63		31.72		A11	GADPH+actin	24.955		24.965		0.00978644	0.000819647	0.0837533
D12	EN2	31.81				A12	GADPH+actin	24.975				0.00875911
No.	Name	Take Off	Amplification	media ct		No.	Name	Take Off	Amplification	media ct		fold change	error	CV
E1	SIX3	30.74		30.705		A1	GADPH+actin	25.015		25.0125		0.0189062	0.000626772	0.0331517
E2	SIX3	30.67				A2	GADPH+actin	25.01				0.0197774					NR2F1		EN2		SIX3		FOXG1		PAX6		OTX2			error bars
E3	SIX3	27.79		27.765		A3	GADPH+actin	22.735		22.7875		0.0300811	0.0020202	0.0671584		day20 CTRL	1	0.01607	0.243164	0.0372478	0.339151	0.0112434	0.0361465	0.00146362	1	0.050283	1	0.00883593		0.01607	0.0372478	0.0112434	0.00146362	0.050283	0.00883593
E4	SIX3	27.74				A4	GADPH+actin	22.84				0.0334929				day20 WNTi	0.376312	0.0198435	0.111105	0.0128376	0.539614	0.0362396	0.646176	0.0290701	0.435275	0.0261941	0.0785633	0.00527619		0.0198435	0.0128376	0.0362396	0.0290701	0.0261941	0.00527619
E5	SIX3	29.65		29.67		A5	GADPH+actin	23.69		23.6375		0.0160643	0.00102129	0.0635752		day20 WNTi+FGF8	0.0839108	0.0108442	0.302499	0.0518233	0.288172	0.0183206	0.671286	0.0403968	0.313166	0.0178506	0.182378	0.0256788		0.0108442	0.0518233	0.0183206	0.0403968	0.0178506	0.0256788
E6	SIX3	29.69				A6	GADPH+actin	23.585				0.0145282				day30 CTRL	0.307786	0.0177855	0.271684	0.0069192	0.378929	0.0130007	0.00296038	0.000156946	0.655197	0.0115785	0.68302	0.0427403		0.0177855	0.0069192	0.0130007	0.000156946	0.0115785	0.0427403
E7	SIX3	28.88		28.855		A7	GADPH+actin	23.315		23.33		0.0211236	0.000724731	0.034309		day30 WNTi	0.386891	0.0510497	0.0429857	0.0199726	1	0.0690108	1	0.018502	0.535887	0.0170725	0.0743254	0.00459714		0.0510497	0.0199726	0.0690108	0.018502	0.0170725	0.00459714
E8	SIX3	28.83				A8	GADPH+actin	23.345				0.022328				day30 WNTi+FGF8	0.102238	0.00173585	1	0.0837533	0.222211	0.00891482	0.742262	0.0126025	0.463294	0.0388024	0.176777	0.0234418		0.00173585	0.0837533	0.00891482	0.0126025	0.0388024	0.0234418
E9	SIX3	27.97		27.91		A9	GADPH+actin	23.805		23.8225		0.0557455	0.00384704	0.0690108
E10	SIX3	27.85				A10	GADPH+actin	23.84				0.0620683
E11	SIX3	31.29		31.255		A11	GADPH+actin	24.955		24.965		0.0123873	0.000496962	0.0401188
E12	SIX3	31.22				A12	GADPH+actin	24.975				0.0131846
No.	Name	Take Off	Amplification	media ct		No.	Name	Take Off	Amplification	media ct		fold change	error	CV
G1	FOXG1	29.61		29.65		A1	GADPH+actin	25.015		25.0125		0.0413778	0.00167544	0.0404913
G2	FOXG1	29.69				A2	GADPH+actin	25.01				0.0390103
G3	FOXG1	23.17		23.19		A3	GADPH+actin	22.735		22.7875		0.739694	0.0332772	0.0449879
G4	FOXG1	23.21				A4	GADPH+actin	22.84				0.773782
G5	FOXG1	24.07		24.085		A5	GADPH+actin	23.69		23.6375		0.768438	0.0462432	0.0601782
G6	FOXG1	24.1				A6	GADPH+actin	23.585				0.699793
G7	FOXG1	31.52		31.475		A7	GADPH+actin	23.315		23.33		0.00338882	0.00017966	0.0530156
G8	FOXG1	31.43				A8	GADPH+actin	23.345				0.00368275
G9	FOXG1	23.61		23.63		A9	GADPH+actin	23.805		23.8225		1.14472	0.0211796	0.018502
G10	FOXG1	23.65				A10	GADPH+actin	23.84				1.14076
G11	FOXG1	25.19		25.21		A11	GADPH+actin	24.955		24.965		0.849685	0.0144264	0.0169786
G12	FOXG1	25.23				A12	GADPH+actin	24.975				0.837987
No.	Name	Take Off	Amplification	media ct		No.	Name	Take Off	Amplification	media ct		fold change	error	CV
F1	PAX6	26.57		26.62		A1	GADPH+actin	25.015		25.0125		0.340329	0.0171128	0.050283
F2	PAX6	26.67				A2	GADPH+actin	25.01				0.316439
F3	PAX6	25.49		25.475		A3	GADPH+actin	22.735		22.7875		0.148137	0.00891459	0.0601782
F4	PAX6	25.46				A4	GADPH+actin	22.84				0.162668
F5	PAX6	26.92		26.93		A5	GADPH+actin	23.69		23.6375		0.106579	0.00607508	0.0570006
F6	PAX6	26.94				A6	GADPH+actin	23.585				0.0977337
F7	PAX6	25.48		25.5		A7	GADPH+actin	23.315		23.33		0.222982	0.00394051	0.0176719
F8	PAX6	25.52				A8	GADPH+actin	23.345				0.221442
F9	PAX6	26.26		26.24		A9	GADPH+actin	23.805		23.8225		0.182378	0.00581025	0.0318584																error bars
F10	PAX6	26.22				A10	GADPH+actin	23.84				0.192109					FOXG1		NR2F1		SIX3		OTX2		EN2		PAX6			FOXG1	NR2F1	SIX3	OTX2	EN2	PAX6
F11	PAX6	27.62		27.71		A11	GADPH+actin	24.955		24.965		0.157672	0.0132056	0.0837533		day20 CTRL	0.0361465	0.00146362	1	0.01607	0.339151	0.0112434	1	0.00883593	0.243164	0.0372478	1	0.050283		0.00146362	0.01607	0.0112434	0.00883593	0.0372478	0.050283
F12	PAX6	27.8				A12	GADPH+actin	24.975				0.141121				day20 WNTi	0.646176	0.0290701	0.376312	0.0198435	0.539614	0.0362396	0.0785633	0.00527619	0.111105	0.0128376	0.435275	0.0261941		0.0290701	0.0198435	0.0362396	0.00527619	0.0128376	0.0261941
																day20 WNTi+FGF8	0.671286	0.0403968	0.0839108	0.0108442	0.288172	0.0183206	0.182378	0.0256788	0.302499	0.0518233	0.313166	0.0178506		0.0403968	0.0108442	0.0183206	0.0256788	0.0518233	0.0178506
No.	Name	Take Off	Amplification	media ct		No.	Name	Take Off	Amplification	media ct		fold change	error	CV		day30 CTRL	0.00296038	0.000156946	0.307786	0.0177855	0.378929	0.0130007	0.68302	0.0427403	0.271684	0.0069192	0.655197	0.0115785		0.000156946	0.0177855	0.0130007	0.0427403	0.0069192	0.0115785
H1	OTX2	25.1		25.09		A1	GADPH+actin	25.015		25.0125		0.942785	0.00833038	0.00883593		day30 WNTi	1	0.018502	0.386891	0.0510497	1	0.0690108	0.0743254	0.00459714	0.0429857	0.0199726	0.535887	0.0170725		0.018502	0.0510497	0.0690108	0.00459714	0.0199726	0.0170725
H2	OTX2	25.08				A2	GADPH+actin	25.01				0.952638				day30 WNTi+FGF8	0.742262	0.0126025	0.102238	0.00173585	0.222211	0.00891482	0.176777	0.0234418	1	0.0837533	0.463294	0.0388024		0.0126025	0.00173585	0.00891482	0.0234418	0.0837533	0.0388024
H3	OTX2	26.49		26.465		A3	GADPH+actin	22.735		22.7875		0.0740683	0.00497431	0.0671584
H4	OTX2	26.44				A4	GADPH+actin	22.84				0.0824692
H5	OTX2	26.23		26.34		A5	GADPH+actin	23.69		23.6375		0.171943	0.0242096	0.1408
H6	OTX2	26.45				A6	GADPH+actin	23.585				0.137262
H7	OTX2	23.95		24.02		A7	GADPH+actin	23.315		23.33		0.643941	0.0402949	0.0625755
H8	OTX2	24.09				A8	GADPH+actin	23.345				0.596668
H9	OTX2	27.64		27.71		A9	GADPH+actin	23.805		23.8225		0.0700729	0.00433411	0.0618515
H10	OTX2	27.78				A10	GADPH+actin	23.84				0.0651541
H11	OTX2	27.54		27.41		A11	GADPH+actin	24.955		24.965		0.166662	0.0221006	0.132607
H12	OTX2	27.28				A12	GADPH+actin	24.975				0.202361
	Experiment: 2021-12-03 2Dexp14b day20e30 GADPH ACT NR2F1a EN2 SIX3 PAX6 FOXG1 OTX2 Selected Filter: SYBR Green I / HRM Dye (465-510)
	Include	Color	Pos	Name	Cp	Concentration	Standard	Status
	True	255	A1	GADPH	24.14		0		A1	GADPH	24.14
	True	255	A2	GADPH	24.22		0		A2	GADPH	24.22
	True	255	A3	GADPH	22.24		0		A3	GADPH	22.24
	True	255	A4	GADPH	22.25		0		A4	GADPH	22.25
	True	255	A5	GADPH	23.08		0		A5	GADPH	23.08
	True	255	A6	GADPH	22.98		0		A6	GADPH	22.98
	True	255	A7	GADPH	23.07		0		A7	GADPH	23.07
	True	255	A8	GADPH	23.17		0		A8	GADPH	23.17
	True	255	A9	GADPH	23.14		0		A9	GADPH	23.14
	True	255	A10	GADPH	23.12		0		A10	GADPH	23.12
	True	255	A11	GADPH	24.05		0		A11	GADPH	24.05
	True	255	A12	GADPH	24.12		0		A12	GADPH	24.12
	True	255	B1	actin	25.89		0
	True	255	B2	actin	25.8		0		B1	actin	25.89
	True	255	B3	actin	23.23		0		B2	actin	25.8
	True	255	B4	actin	23.43		0		B3	actin	23.23
	True	255	B5	actin	24.3		0		B4	actin	23.43						FOXG1	NR2F1	SIX3	OTX2	EN2	PAX6
	True	255	B6	actin	24.19		0		B5	actin	24.3			day20 Wi versus Wi+FGF8			0.614779	0.000456636	0.0126272	0.0505287	0.0205776
	True	255	B7	actin	23.56		0		B6	actin	24.19			day30 Wi versus Wi+FGF8			0.00042651	0.016233	0.00473927	0.0229424	0.00403604
	True	255	B8	actin	23.52		0		B7	actin	23.56
	True	255	B9	actin	24.47		0		B8	actin	23.52
	True	255	B10	actin	24.56		0		B9	actin	24.47
	True	255	B11	actin	25.86		0		B10	actin	24.56
	True	255	B12	actin	25.83		0		B11	actin	25.86
	True	255	C1	NR2F1a	31.60		0		B12	actin	25.83
	True	255	C2	NR2F1a	31.63		0
	True	255	C3	NR2F1a	30.73		0			GADPH+actin	25.015
	True	255	C4	NR2F1a	30.84		0			GADPH+actin	25.01
	True	255	C5	NR2F1a	33.85		0			GADPH+actin	22.735
	True	255	C6	NR2F1a	33.55		0			GADPH+actin	22.84
	True	255	C7	NR2F1a	31.60		0			GADPH+actin	23.69
	True	255	C8	NR2F1a	31.50		0			GADPH+actin	23.585
	True	255	C9	NR2F1a	31.76		0			GADPH+actin	23.315
	True	255	C10	NR2F1a	31.51		0			GADPH+actin	23.345
	True	255	C11	NR2F1a	34.83		0			GADPH+actin	23.805
	True	255	C12	NR2F1a	34.87		0			GADPH+actin	23.84
	True	255	D1	EN2	33.73		0			GADPH+actin	24.955
	True	255	D2	EN2	34.04		0			GADPH+actin	24.975
	True	255	D3	EN2	32.58		0
	True	255	D4	EN2	32.85		0
	True	255	D5	EN2	32.09		0
	True	255	D6	EN2	31.70		0
	True	255	D7	EN2	31.87		0
	True	255	D8	EN2	31.84		0
	True	255	D9	EN2	35.02		0
	True	255	D10	EN2	34.09		0
	True	255	D11	EN2	31.63		0
	True	255	D12	EN2	31.81		0
	True	255	E1	SIX3	30.74		0
	True	255	E2	SIX3	30.67		0
	True	255	E3	SIX3	27.79		0
	True	255	E4	SIX3	27.74		0
	True	255	E5	SIX3	29.65		0
	True	255	E6	SIX3	29.69		0
	True	255	E7	SIX3	28.88		0
	True	255	E8	SIX3	28.83		0
	True	255	E9	SIX3	27.97		0
	True	255	E10	SIX3	27.85		0
	True	255	E11	SIX3	31.29		0
	True	255	E12	SIX3	31.22		0
	True	255	F1	PAX6	26.57		0
	True	255	F2	PAX6	26.67		0
	True	255	F3	PAX6	25.49		0
	True	255	F4	PAX6	25.46		0
	True	255	F5	PAX6	26.92		0
	True	255	F6	PAX6	26.94		0
	True	255	F7	PAX6	25.48		0
	True	255	F8	PAX6	25.52		0
	True	255	F9	PAX6	26.26		0
	True	255	F10	PAX6	26.22		0
	True	255	F11	PAX6	27.62		0
	True	255	F12	PAX6	27.80		0
	True	255	G1	FOXG1	29.61		0
	True	255	G2	FOXG1	29.69		0
	True	255	G3	FOXG1	23.17		0
	True	255	G4	FOXG1	23.21		0
	True	255	G5	FOXG1	24.07		0
	True	255	G6	FOXG1	24.10		0
	True	255	G7	FOXG1	31.52		0
	True	255	G8	FOXG1	31.43		0
	True	255	G9	FOXG1	23.61		0
	True	255	G10	FOXG1	23.65		0
	True	255	G11	FOXG1	25.19		0
	True	255	G12	FOXG1	25.23		0
	True	255	H1	OTX2	25.10		0
	True	255	H2	OTX2	25.08		0
	True	255	H3	OTX2	26.49		0
	True	255	H4	OTX2	26.44		0
	True	255	H5	OTX2	26.23		0
	True	255	H6	OTX2	26.45		0
	True	255	H7	OTX2	23.95		0
	True	255	H8	OTX2	24.09		0
	True	255	H9	OTX2	27.64		0
	True	255	H10	OTX2	27.78		0
	True	255	H11	OTX2	27.54		0
	True	255	H12	OTX2	27.28		0
