# Supplementary material for: FGF8-mediated gene regulation affects regional identity in human cerebral organoids
Source: eLife. 2024 Nov 1;13:e98096. doi: 10.7554/eLife.98096 (PMC11581432; doi:10.7554/eLife.98096)
Supplement: Figure 3—figure supplement 3—source data 1. — GraphPad sheet with OTX2+ area percentages in WNTi and WNTi + FGF8 organoid cryostat slices from day 52 to day 74 following OTX2 immunostaining. [file elife-98096-fig3-figsupp3-data1.zip]

Archive with 2 entries (2 files):
- Figure 3-figure supplement 3-source data 1.pzfx
- __MACOSX/._Figure 3-figure supplement 3-source data 1.pzfx
