# Supplementary material for: FGF8-mediated gene regulation affects regional identity in human cerebral organoids
Source: eLife. 2024 Nov 1;13:e98096. doi: 10.7554/eLife.98096 (PMC11581432; doi:10.7554/eLife.98096)
Supplement: Figure 4—figure supplement 2—source data 3. — GraphPad sheet with numbers of SATB2+ cells in WNTi and WNTi + FGF8 organoid cryostat slices. [file elife-98096-fig4-figsupp2-data3.zip]

Archive with 2 entries (2 files):
- Figure 4-figure supplement 2-source data 3.pzfx
- __MACOSX/._Figure 4-figure supplement 2-source data 3.pzfx
